# Supplementary material for: Designing a Self-Guided Digital Intervention for Self-Management of Shoulder Pain in People Living With Spinal Cord Injury: Tutorial on Using a Person-Based Approach
Source: JMIR Mhealth Uhealth. 2026 Jan 5;14:e66678. doi: 10.2196/66678 (PMC12768400; doi:10.2196/66678)
Supplement: Multimedia Appendix 1 [file mhealth-v14-e66678-s001.xlsx]

## Sheet: data extraction
										Participants						Intervention																		Features								E-CONSORT 5 xi) prompts and reminders
Authors	Title	Year	Country	Diagnosis	E-CONSORT 1a) ID as RCT and mode of delivery in title	E-CONSORT 1b) Summary in abstract	E-CONSORT 2a Problem and solution that is being studied and rationale for the study. Choice of comparator	E-CONSORT 2b) Study goal	E-CONSORT 3a) Study Design	Inclusion Criteria	E-CONSORT 4a i) Computer literacy?	E-CONSORT 4a ii) Recruitment and iii) info given during recruitment	E-CONSORT 4b ii) institutional affiliations displayed to potential participants	E-CONSORT 4b i) Screening questionnaire?	Foundation questions?	Name of intervention	Description	password protected login?	E-CONSORT 5 viii) Equipment, components	Duration (weeks)	E-CONSORT 5 ix) Frequency of digital intervention	E-CONSORT 5 ix) Frequency of intended exercise intervention	E-CONSORT 5 viii) Theoretical basis	Evidence based?	Behaviour Change Techniques?	E-CONSORT 5 x) level of human involvement: health, technical	Ensuring relevance?	Ensuring ease of use?	Provision of Info just in time/just the right amount-tunnelling?	Use of tailoring based on a number of features?	Use of positive tone and language?	Information on development methods?	details?	Tailored exercise/PA?	Tailored feedback	Tailored feedback	Tailored feedback	User ability to adapt programme?	Ex/PA tailored progression?	Ex/PA generalised progression?	Exercise P/A display?	Automated reminders?	Automated reminders if missed sessions or no log on?	Customisable reminders?	Progression rules?	Pecording of behaviour?	Progress tracking?	Rewards?	Safety elements?
																																			content matching?	source matching?	exposure matching?
				Dizziness	Yes, but experimental intervention does not include non-web-based internet components (all through http website)	Yes and No, Based on previous work, main components presented; level of human involvement; mode of assessment NOT presented; use/uptake NOT reported; Conclusion reports positive findings		To determine the effectiveness of an Internet-based vestibular rehabilitation program for older adults experiencing dizziness in primary care	RCT (single blind, two group)	Dizziness >2yrs made worse with head mvts, access to internet, 50 year or older	internet access but not literacty			no but screened before trial	yes then weekly 'TEST' (timed exercise scoring test)	Balance Retraining (https://balance.lifeguidehealth.org)	6 week vestibular rehab-adaptation, habituation	not reported	computer, website, email	6	weekly	2 x day x 10 min	yes, Self regulatory Theory, Cognitive Behavioural Theory	yes, based on previous work booklet based intervention	yes	minimal	yes	yes	yes	yes	unclear	no	no	yes, based on reported symptoms each week	yes, based on reported symptoms	yes, through programme, also VR success stories	no	yes	yes	n/a	yes, video with audio	yes, email remainder	no	no	yes	no	no	no	not explicit but symptom management may address elements
[truncated: 18 more columns]

## Sheet: definitions
screening questionnaire	questionnaire to ascertain suitability of intervention (not inclusion in the study)
Foundation questions	questions to establish goals or measures in order to base tailoring functions (eg goals, exercises, messages, action planning)
Frequency	Of digital intervention use OR of intended exercise / PA
Outcome expectancies	outlining benefits of PA and exercise, consciousness-raising
Tailored exercise	based on user input such as pain, difficulty and current activity and along with an algorithm assigns participants to a level of exercise difficulty (can be aerobic, strength, stretch)
suggested exercise	suggested aerobic/resistance exercises that would be appropriate for specific users (targeting task self-efficacy) (in addition to the programme)
exercise tailored progression	recommendations based on users' serial measures of pain, function and difficulty
exercise generalised progression	exercises progressed gradually but without input from users.
display of exercises	real time video or photographs to demonstrate proper exercise performance
automated reminders	autmatically generated texts, emails or prompts to remain active or to interact with the online programme
Automated reminders if missed sessions or no log on	Automatically generates texts, emails or prompts to return to exercise or to programme at if participants have not logged in for a certain length of time (number of days)
customisable reminders	Users are able to nominate when they receive reminders or prompts
tailored
recording of behaviour	users record their behaviour such as exercise diary (length, intensity, reps, etc). This may be done manually by the user or through the computer programme that records/counts this and displays it
progress tracking	graphs of pain, function, exercise over time
exercise guidelines	providing detailed information on the the recommended aerobic and strengthening guidelines for either consumers or health care professionals to provide information on how to achieve the guidelines (that is, how often, how much, how hard and how to perform).
action planning	suggestions on how to form action plans (targetng action planning)
coping strategies	common MVPA barriers for persons with SCI, along with some suggested coping strategies and safety tips (targeting barrier self-efficacy).
baseline testing or questionnaire	Series of questions to determine users current status in order to base intervention on. This can include rating of pain and function, selecting from a menu, preferences, etc
positive reinforcement	positive reinforcement of gradual PA
goal setting	time-contingent PA or exercise goals are identified
password protected login	participants received a username and password to log in
Tailored feedback	computer tailoring--personalisation/adaptation of the output of a persuasive technology to the individual (instead of treating them as homogeneous)-require individual characteristics to be known to the computer system
Content matching	matching information (recommendations, etc) to individual characteristics or preferences. Value matching (link with something the person values or that others are doing already-viewing as socially important) recommendation matching (suggestion to talk it over with someone else), objective matching (asking for a carer for support when there is actually a carer available or making a recommendation …
Source matching	The tailored information is provided by a source, in the background or on the fore front (testimonial or avatar)																questions: based on what authors write or what I read into them? EG. Do I look at the tool/intervention?
																	questions: should the table (reading it) give you a good sense of the entire intervention/study? It feels bitsy
exposure matching	taking into account recipient’s characteristics to decide about the timing, intensity and the changing experience with the computer-tailored system to stimulate the user to use the system in a way that leads to the user returning to it and to a positive experience. It may include gamelike features.
